# Supplementary material for: Correlations in Hard- and Soft-Core Generic Polymer Models
Source: Polymers (Basel). 2023 Feb 26;15(5):1180. doi: 10.3390/polym15051180 (PMC10007592; doi:10.3390/polym15051180)
Supplement: Supplementary file 1 [file polymers-15-01180-s001.zip]

Archive with 1 entries (1 files):
- polymers-2235843-supplementary.pdf
